# Supplementary material for: The interplay between the circadian clock and abiotic stress responses mediated by ABF3 and CCA1/LHY
Source: Proc Natl Acad Sci U S A. 2024 Feb 6;121(7):e2316825121. doi: 10.1073/pnas.2316825121 (PMC10873597; doi:10.1073/pnas.2316825121)
Supplement: Supplementary file 2 — Dataset S01 (XLSX) [file pnas.2316825121.sd01.xlsx]

## Sheet: CCA1 binding genes_Kamioka
AT1G01250				CCA1 binding genes identified by ChIP-seq
AT1G01260
AT1G01305				Data source	Direct repression of evening genes by CIRCADIAN CLOCK-ASSOCIATED1 in the arabidopsis circadian clock
AT1G01310					Mari Kamioka , Saori Takao , Takamasa Suzuki , Kyomi Taki , Tetsuya Higashiyama , Toshinori Kinoshita , Norihito Nakamichi
AT1G01650
AT1G01660
AT1G02340
AT1G02350
AT1G02610
AT1G02620
AT1G04150
AT1G04160
AT1G04810
AT1G04820
AT1G05410
AT1G05420
AT1G05805
AT1G05810
AT1G05870
AT1G05880
AT1G06460
AT1G06470
AT1G07040
AT1G07050
AT1G07430
AT1G07440
AT1G08490
AT1G08500
AT1G09340
AT1G09350
AT1G09800
AT1G09810
AT1G10060
AT1G10070
AT1G10090
AT1G10095
AT1G10760
AT1G10770
AT1G10900
AT1G10910
AT1G12080
AT1G12090
AT1G12100
AT1G12110
AT1G12420
AT1G12423
AT1G12980
AT1G12990
AT1G13350
AT1G13360
AT1G13920
AT1G13930
AT1G13940
AT1G13950
AT1G14720
AT1G14730
AT1G15290
AT1G15300
AT1G15340
AT1G15350
AT1G15750
AT1G15757
AT1G16820
AT1G16825
AT1G17455
AT1G17460
AT1G17665
AT1G17680
AT1G17940
AT1G17950
AT1G18330
AT1G18335
AT1G19050
AT1G19060
AT1G19170
AT1G19180
AT1G19310
AT1G19320
AT1G19400
AT1G19410
AT1G20010
AT1G20015
AT1G20070
AT1G20080
AT1G20693
AT1G20696
AT1G20890
AT1G20900
AT1G21000
AT1G21010
AT1G21130
AT1G21140
AT1G21590
AT1G21600
AT1G21670
AT1G21680
AT1G22480
AT1G22490
AT1G22767
AT1G22770
AT1G23074
AT1G23080
AT1G23700
AT1G23710
AT1G24260
AT1G24265
AT1G25425
AT1G25430
AT1G28050
AT1G28060
AT1G29390
AT1G29395
AT1G29400
AT1G29630
AT1G29640
AT1G29920
AT1G29930
AT1G30320
AT1G30330
AT1G30350
AT1G30360
AT1G32350
AT1G32360
AT1G32530
AT1G32540
AT1G32650
AT1G32660
AT1G47990
AT1G48000
AT1G48912
AT1G48920
AT1G49450
AT1G49460
AT1G51085
AT1G51090
AT1G52890
AT1G52900
AT1G56210
AT1G56220
AT1G56590
AT1G56600
AT1G60150
AT1G60160
AT1G62560
AT1G62570
AT1G64380
AT1G64385
AT1G66345
AT1G66350
AT1G66380
AT1G66390
AT1G67260
AT1G67265
AT1G67890
AT1G67900
AT1G68040
AT1G68050
AT1G68480
AT1G68490
AT1G68560
AT1G68570
AT1G69270
AT1G69280
AT1G69860
AT1G69870
AT1G70530
AT1G70540
AT1G70630
AT1G70640
AT1G70690
AT1G70700
AT1G71000
AT1G71002
AT1G71030
AT1G71040
AT1G71050
AT1G72175
AT1G72180
AT1G72450
AT1G72460
AT1G72610
AT1G72620
AT1G73390
AT1G73400
AT1G73470
AT1G73480
AT1G73530
AT1G73540
AT1G73660
AT1G73670
AT1G75180
AT1G75190
AT1G75440
AT1G75450
AT1G75690
AT1G75700
AT1G75800
AT1G75810
AT1G78010
AT1G78020
AT1G78070
AT1G78080
AT1G78995
AT1G79000
AT1G79060
AT1G79070
AT1G79110
AT1G79120
AT1G80480
AT1G80490
AT1G80500
AT2G01008
AT2G01010
AT2G01022
AT2G01023
AT2G02070
AT2G02080
AT2G02090
AT2G02100
AT2G03020
AT2G03030
AT2G05090
AT2G05100
AT2G05520
AT2G05530
AT2G14206
AT2G14210
AT2G15610
AT2G15620
AT2G15830
AT2G15840
AT2G15890
AT2G15900
AT2G15950
AT2G15960
AT2G16660
AT2G16668
AT2G17300
AT2G17305
AT2G17840
AT2G17845
AT2G18030
AT2G18040
AT2G18780
AT2G18790
AT2G19803
AT2G19806
AT2G21210
AT2G21220
AT2G21580
AT2G21590
AT2G21660
AT2G21670
AT2G22190
AT2G22200
AT2G22426
AT2G22430
AT2G22802
AT2G22805
AT2G22840
AT2G22850
AT2G23755
AT2G23760
AT2G23770
AT2G25240
AT2G25250
AT2G28056
AT2G28060
AT2G28355
AT2G28360
AT2G28401
AT2G28405
AT2G28840
AT2G28850
AT2G29620
AT2G29628
AT2G30370
AT2G30380
AT2G30590
AT2G30600
AT2G30850
AT2G30860
AT2G31005
AT2G31010
AT2G31230
AT2G31240
AT2G31400
AT2G31410
AT2G35060
AT2G35070
AT2G35620
AT2G35630
AT2G35880
AT2G35890
AT2G36270
AT2G36280
AT2G36340
AT2G36350
AT2G38000
AT2G38010
AT2G39250
AT2G39260
AT2G39860
AT2G39865
AT2G39870
AT2G40080
AT2G40081
AT2G40340
AT2G40350
AT2G40970
AT2G40980
AT2G41880
AT2G41890
AT2G41930
AT2G41940
AT2G41945
AT2G42430
AT2G42440
AT2G42530
AT2G42540
AT2G43000
AT2G43010
AT2G44660
AT2G44670
AT2G44798
AT2G44810
AT2G44910
AT2G44920
AT2G45580
AT2G45590
AT2G45670
AT2G45680
AT2G45730
AT2G45740
AT2G46110
AT2G46120
AT2G46160
AT2G46170
AT2G46580
AT2G46590
AT2G46650
AT2G46660
AT2G46787
AT2G46790
AT2G46820
AT2G46830
AT2G47060
AT2G47070
AT2G47650
AT2G47660
AT2G47860
AT2G47870
AT3G02470
AT3G02480
AT3G04620
AT3G04630
AT3G05130
AT3G05140
AT3G05640
AT3G05650
AT3G05800
AT3G05810
AT3G06490
AT3G06500
AT3G07350
AT3G07360
AT3G07460
AT3G07470
AT3G07640
AT3G07650
AT3G08947
AT3G08950
AT3G10410
AT3G10420
AT3G10490
AT3G10500
AT3G10650
AT3G10660
AT3G11010
AT3G11020
AT3G11410
AT3G11415
AT3G12180
AT3G12190
AT3G13640
AT3G13650
AT3G14050
AT3G14060
AT3G14200
AT3G14205
AT3G14810
AT3G14820
AT3G15210
AT3G15220
AT3G15570
AT3G15578
AT3G15630
AT3G15640
AT3G15840
AT3G15850
AT3G16820
AT3G16830
AT3G17020
AT3G17030
AT3G18050
AT3G18060
AT3G18070
AT3G18080
AT3G19270
AT3G19274
AT3G20362
AT3G20370
AT3G20640
AT3G20650
AT3G20800
AT3G20810
AT3G22060
AT3G22072
AT3G22142
AT3G22150
AT3G22370
AT3G22380
AT3G22840
AT3G22845
AT3G23085
AT3G23090
AT3G23810
AT3G23820
AT3G24520
AT3G24530
AT3G25750
AT3G25760
AT3G25770
AT3G25870
AT3G25880
AT3G26170
AT3G26180
AT3G26290
AT3G26295
AT3G27210
AT3G27220
AT3G27380
AT3G27390
AT3G29310
AT3G29320
AT3G29575
AT3G29577
AT3G41762
AT3G41979
AT3G45260
AT3G45270
AT3G45775
AT3G45780
AT3G46630
AT3G46640
AT3G47160
AT3G47165
AT3G47543
AT3G47550
AT3G47600
AT3G47610
AT3G48240
AT3G48250
AT3G48350
AT3G48360
AT3G49115
AT3G49120
AT3G49670
AT3G49680
AT3G50060
AT3G50070
AT3G50660
AT3G50665
AT3G52910
AT3G52920
AT3G54830
AT3G54840
AT3G54910
AT3G54920
AT3G54990
AT3G55000
AT3G55280
AT3G55290
AT3G55570
AT3G55573
AT3G55630
AT3G55640
AT3G56710
AT3G56720
AT3G57550
AT3G57560
AT3G58070
AT3G58080
AT3G58680
AT3G58690
AT3G59930
AT3G59940
AT3G60380
AT3G60390
AT3G60400
AT3G60520
AT3G60530
AT3G61571
AT3G61580
AT3G62090
AT3G62097
AT3G62980
AT3G62988
AT3G63060
AT3G63070
AT4G01245
AT4G01250
AT4G01710
AT4G01720
AT4G02130
AT4G02140
AT4G03205
AT4G03210
AT4G03400
AT4G03410
AT4G03415
AT4G03420
AT4G04330
AT4G04340
AT4G05150
AT4G05160
AT4G05320
AT4G05330
AT4G06700
AT4G06702
AT4G06716
AT4G06718
AT4G08240
AT4G08250
AT4G09965
AT4G09970
AT4G11220
AT4G11230
AT4G11600
AT4G11610
AT4G14230
AT4G14240
AT4G14260
AT4G14270
AT4G16144
AT4G16146
AT4G16590
AT4G16600
AT4G16770
AT4G16780
AT4G16860
AT4G16880
AT4G16890
AT4G16892
AT4G17230
AT4G17240
AT4G17550
AT4G17560
AT4G17760
AT4G17765
AT4G18010
AT4G18020
AT4G18810
AT4G18815
AT4G18890
AT4G18900
AT4G19112
AT4G19120
AT4G20170
AT4G20180
AT4G20250
AT4G20260
AT4G21920
AT4G21926
AT4G22592
AT4G22600
AT4G24110
AT4G24120
AT4G24231
AT4G24240
AT4G24565
AT4G24570
AT4G25470
AT4G25480
AT4G25490
AT4G26690
AT4G26700
AT4G27300
AT4G27310
AT4G27330
AT4G27340
AT4G27435
AT4G27440
AT4G27510
AT4G27520
AT4G27820
AT4G27830
AT4G27950
AT4G27960
AT4G28240
AT4G28250
AT4G29190
AT4G29200
AT4G29700
AT4G29710
AT4G29735
AT4G29740
AT4G29840
AT4G29850
AT4G30650
AT4G30660
AT4G32020
AT4G32030
AT4G32330
AT4G32340
AT4G33070
AT4G33080
AT4G33467
AT4G33470
AT4G33980
AT4G33985
AT4G34740
AT4G34750
AT4G36030
AT4G36040
AT4G36170
AT4G36180
AT4G36910
AT4G36920
AT4G37070
AT4G37080
AT4G37250
AT4G37260
AT4G37380
AT4G37390
AT4G37540
AT4G37550
AT4G37740
AT4G37750
AT4G37780
AT4G37790
AT4G39260
AT4G39270
AT4G39345
AT4G39350
AT4G39390
AT4G39400
AT4G39800
AT4G39810
AT5G01215
AT5G01220
AT5G01230
AT5G01240
AT5G01595
AT5G01610
AT5G01810
AT5G01820
AT5G02150
AT5G02160
AT5G02570
AT5G02580
AT5G02810
AT5G02811
AT5G03210
AT5G03220
AT5G03370
AT5G03380
AT5G03670
AT5G03680
AT5G03720
AT5G03730
AT5G04760
AT5G04770
AT5G05130
AT5G05140
AT5G05250
AT5G05260
AT5G05400
AT5G05410
AT5G07190
AT5G07200
AT5G07280
AT5G07290
AT5G08320
AT5G08330
AT5G08520
AT5G08530
AT5G09620
AT5G09630
AT5G09805
AT5G09810
AT5G10336
AT5G10340
AT5G11050
AT5G11060
AT5G11070
AT5G11520
AT5G11530
AT5G11740
AT5G11750
AT5G11950
AT5G11960
AT5G12230
AT5G12235
AT5G13700
AT5G13710
AT5G14260
AT5G14270
AT5G14490
AT5G14495
AT5G14700
AT5G14710
AT5G17000
AT5G17010
AT5G17070
AT5G17073
AT5G17300
AT5G17310
AT5G17760
AT5G17770
AT5G17920
AT5G17930
AT5G18120
AT5G18130
AT5G19090
AT5G19095
AT5G19770
AT5G19780
AT5G20240
AT5G20250
AT5G21940
AT5G21950
AT5G22090
AT5G22100
AT5G23270
AT5G23280
AT5G23630
AT5G23640
AT5G24470
AT5G24480
AT5G24520
AT5G24530
AT5G25210
AT5G25220
AT5G27030
AT5G27035
AT5G28637
AT5G28640
AT5G28830
AT5G28840
AT5G37260
AT5G37270
AT5G40720
AT5G40730
AT5G40790
AT5G40800
AT5G41590
AT5G41600
AT5G42900
AT5G42905
AT5G43440
AT5G43450
AT5G43695
AT5G43700
AT5G44060
AT5G44065
AT5G44180
AT5G44190
AT5G45820
AT5G45830
AT5G47500
AT5G47510
AT5G47635
AT5G47640
AT5G48250
AT5G48270
AT5G49470
AT5G49480
AT5G50361
AT5G50370
AT5G52900
AT5G52901
AT5G53290
AT5G53300
AT5G53400
AT5G53410
AT5G54470
AT5G54480
AT5G54510
AT5G54520
AT5G54760
AT5G54770
AT5G54960
AT5G54970
AT5G56240
AT5G56250
AT5G56840
AT5G56850
AT5G57040
AT5G57050
AT5G58070
AT5G58080
AT5G59040
AT5G59050
AT5G59130
AT5G59140
AT5G59560
AT5G59570
AT5G59720
AT5G59730
AT5G60670
AT5G60680
AT5G60690
AT5G60840
AT5G60850
AT5G61370
AT5G61380
AT5G61590
AT5G61600
AT5G61810
AT5G61820
AT5G61960
AT5G61970
AT5G61997
AT5G62000
AT5G62165
AT5G62170
AT5G62350
AT5G62360
AT5G62940
AT5G62950
AT5G63130
AT5G63135
AT5G63340
AT5G63350
AT5G63530
AT5G63540
AT5G63790
AT5G63800
AT5G63810
AT5G64860
AT5G64870
AT5G65140
AT5G65158
AT5G65300
AT5G65310
AT5G65630
AT5G65640
AT5G65890
AT5G65900
AT5G66530
AT5G66535
AT5G66570
AT5G66580
AT5G66590
AT5G66817
AT5G66820
AT5G67411
AT5G67420
AT5G67480
AT5G67488
AT5G67550
AT5G67560

## Sheet: CCA1 binding genes_Nagel
AT2G01023		CCA1 binding genes identified by ChIP-seq
AT2G21660
AT1G01620		Datasource	Genome-wide identification of CCA1 targets uncovers an expanded clock network in Arabidopsis
AT1G78995
AT5G57110			Dawn H. Nagel, Colleen J. Doherty, Jose L. Pruneda-Paz, +2 , Robert J. Schmitz, Joseph R. Ecker, and Steve A. Kay
AT4G25490
AT3G51400
AT1G70420
AT4G33980
AT5G54290
AT3G61580
AT3G20810
AT3G41979
AT2G15950
AT2G15890
AT1G68050
AT5G05410
AT2G46830
AT3G07650
AT4G27440
AT5G61810
AT5G61380
AT5G48250
AT5G13700
AT4G27950
AT5G42900
AT5G46720
AT3G41761
AT1G29390
AT3G10410
AT3G22830
AT1G05870
AT1G22767
AT3G13120
AT3G60380
AT2G17840
AT5G08330
AT4G17810
AT3G04060
AT2G25930
AT2G19860
AT5G24470
AT5G57170
AT4G03400
AT5G03240
AT3G30775
AT4G28181
AT4G26000
AT1G25550
AT4G32340
AT5G19780
AT1G21060
AT1G80480
AT1G68500
AT2G34430
AT2G36400
AT1G15690
AT2G15830
AT2G28900
AT4G03210
AT1G28050
AT2G45740
AT5G50361
AT3G60980
AT5G14270
AT5G63420
AT2G36390
AT3G05800
AT1G07040
AT2G37360
AT1G10657
AT3G16560
AT1G71030
AT3G05220
AT2G37220
AT3G55573
AT4G03510
AT2G16365
AT3G22370
AT3G48360
AT3G33055
AT2G21130
AT5G45820
AT2G45850
AT2G28507
AT3G07460
AT2G46787
AT1G09960
AT5G26880
AT4G34920
AT5G31804
AT5G10340
AT4G04330
AT4G37780
AT5G61590
AT5G25210
AT2G28056
AT1G12610
AT3G33058
AT1G20070
AT5G31821
AT2G02760
AT3G26180
AT1G71000
AT1G22770
AT5G17760
AT2G08986
AT5G06690
AT4G18240
AT1G07310
AT5G65780
AT1G68510
AT5G18590
AT4G35470
AT3G46630
AT5G44180
AT3G54820
AT4G27310
AT1G21680
AT4G23040
AT1G18330
AT2G22450
AT1G53039
AT1G40104
AT1G07135
AT4G33467
AT3G23810
AT1G03470
AT1G20696
AT5G63810
AT1G29930
AT5G51550
AT4G06700
AT3G07360
AT2G32510
AT2G29679
AT5G11150
AT1G48540
AT1G25320
AT3G21055
AT4G05320
AT5G54960
AT4G26670
AT4G38380
AT5G25280
AT1G60800
AT1G78600
AT1G06460
AT1G04620
AT2G01010
AT2G40340
AT2G40081
AT2G47870
AT1G25400
AT5G56865
AT1G25425
AT5G43630
AT4G27970
AT3G09850
AT2G39710
AT5G59570
AT4G09020
AT1G26665
AT5G44220
AT3G41762
AT5G17300
AT4G04020
AT5G59790
AT5G60680
AT4G11600
AT1G07420
AT3G46640
AT2G25730
AT1G13110
AT4G04450
AT4G25470
AT2G18040
AT2G01020
AT3G42670
AT2G30380
AT5G03460
AT3G54990
AT4G25480
AT1G23860
AT1G78450
AT5G61270
AT2G17450
AT5G37260
AT4G17098
AT1G37120
AT5G41420
AT3G50700
AT1G58290
AT1G08490
AT3G59060
AT1G56640
AT3G52910
AT1G19180
AT1G13260
AT2G42530
AT1G17460
AT4G29840
AT3G50500
AT5G23575
AT1G49435
AT2G46580
AT2G27950
AT3G53460
AT5G39240
AT5G03920
AT5G20830
AT3G28710
AT1G22280
AT4G34950
AT3G15440
AT4G39080
AT3G60520
AT1G70640
AT5G55700
AT4G27520
AT5G53290
AT5G46060
AT1G65960
AT3G15840
AT5G26040
AT3G27770
AT2G21060
AT4G14270
AT2G19090
AT2G11810
AT2G37140
AT2G01008
AT2G22850
AT1G78380
AT2G30850
AT3G15720
AT3G10015
AT3G63060
AT3G18080
AT3G55000
AT1G77746
AT4G21930
AT4G39260
AT2G45040
AT2G17410
AT3G56090
AT3G55450
AT3G07320
AT4G37380
AT4G05150
AT1G56300
AT1G70540
AT1G60140
AT1G69890
AT4G39980
AT2G34650
AT4G04770
AT1G20980
AT2G18630
AT4G20890
AT4G30230
AT1G78610
AT3G63170
AT1G62570
AT1G02660
AT3G15500
AT5G60120
AT2G28480
AT3G50630
AT3G04855
AT4G16890
AT3G60190
AT4G40065
AT5G45750
AT5G14550
AT2G30032
AT2G36700
AT5G54770
AT3G17020
AT3G60690
AT4G24800
AT5G54145
AT2G35620
AT3G05130
AT5G13340
AT5G53510
AT4G01026
AT2G14210
AT5G64430
AT1G51090
AT5G26340
AT5G58070
AT1G18400
AT4G14230
AT5G39510
AT2G39860
AT5G67480
AT3G27690
AT5G65630
AT4G27820
AT3G08040
AT5G15190
AT3G29575
AT1G48000
AT2G29720
AT2G17723
AT1G69572
AT1G13740
AT5G62940
AT5G44680
AT2G30990
AT1G13360
AT5G20700
AT2G31400
AT3G06483
AT3G59350
AT4G16146
AT3G13380
AT3G48100
AT4G25450
AT2G31870
AT2G42200
AT4G30650
AT5G52901
AT2G27200
AT5G14370
AT1G70370
AT2G40350
AT5G08410
AT1G72610
AT5G31770
AT5G37600
AT2G29630
AT5G52320
AT5G07190
AT5G54670
AT1G48100
AT3G01510
AT5G59990
AT4G34770
AT3G05120
AT5G52290
AT1G79530
AT1G66980
AT3G05910
AT2G22760
AT3G28715
AT1G20010
AT5G03210
AT2G01530
AT1G30350
AT5G19190
AT3G28010
AT3G19520
AT4G34590
AT3G27300
AT2G23067
AT2G21300
AT2G14878
AT1G54217
AT5G62350
AT5G65710
AT4G37680
AT2G36410
AT4G23870
AT1G07430
AT1G26916
AT4G11370
AT2G05520
AT2G36080
AT5G39040
AT2G32280
AT4G36550
AT1G72180
AT3G58680
AT4G34750
AT1G20840
AT5G49525
AT1G60190
AT3G55734
AT3G58690
AT3G17860
AT1G13245
AT5G50720
AT5G15700
AT4G37390
AT1G04400
AT4G37800
AT4G23270
AT1G05805
AT1G02620
AT4G06710
AT2G36053
AT2G37580
AT1G69860
AT1G75950
AT5G59732
AT1G69570
AT1G75800
AT4G28703
AT1G66580
AT3G62090
AT5G40790
AT1G10910
AT1G32650
AT4G24690
AT3G24506
AT5G51820
AT5G02810
AT2G02070
AT5G51570
AT5G15970
AT2G39930
AT3G04070
AT3G53800
AT5G44340
AT1G10760
AT5G12950
AT1G12710
AT5G53160
AT5G08520
AT4G33500
AT2G18300
AT5G20630
AT1G68490
AT3G18000
AT2G15620
AT5G13190
AT5G57630
AT5G01820
AT3G22460
AT5G28640
AT1G20890
AT3G04540
AT5G02620
AT5G60840
AT1G14720
AT1G22640
AT1G73680
AT5G66580
AT2G40460
AT5G25120
AT3G19260
AT1G10090
AT5G10440
AT5G27320
AT1G20630
AT5G08130
AT1G77120
AT1G77760
AT5G41050
AT5G28770
AT3G14060
AT5G02160
AT1G22490
AT3G18030
AT1G32360
AT4G29190
AT4G21910
AT1G75380
AT3G29320
AT1G14580
AT4G16490
AT4G23750
AT5G13930
AT3G46370
AT5G56190
AT1G54130
AT3G48240
AT3G14172
AT1G72690
AT3G01310
AT5G64860
AT3G13370
AT3G26580
AT5G35601
AT2G46270
AT4G14805
AT3G04910
AT1G08570
AT5G35111
AT2G44110
AT3G55620
AT4G19120
AT3G45775
AT5G48910
AT5G47220
AT5G25110
AT5G20250
AT4G26130
AT3G56080
AT4G19170
AT2G07880
AT1G12420
AT1G44790
AT5G56975
AT1G09795
AT5G56550
AT3G47620
AT5G62360
AT4G22590
AT5G12840
AT3G51660
AT3G01450
AT1G76590
AT3G53260
AT1G42420
AT2G26900
AT5G02240
AT5G03930
AT1G35160
AT1G19370
AT1G68360
AT3G58080
AT2G19806
AT3G24490
AT1G80920
AT1G22530
AT2G47140
AT1G28335
AT3G52748
AT3G08030
AT5G20150
AT1G70790
AT5G57685
AT3G07280
AT2G40130
AT4G31290
AT5G64230
AT1G30540
AT1G80870
AT4G14580
AT1G55760
AT5G59780
AT1G64280
AT5G52830
AT2G20350
AT1G70820
AT3G12120
AT5G59040
AT4G35630
AT1G47910
AT5G64450
AT2G02810
AT3G14200
AT1G37130
AT2G16600
AT1G19050
AT1G47450
AT1G63710
AT5G22860
AT3G14930
AT3G21150
AT3G26740
AT3G56710
AT2G30424
AT1G23390
AT4G36930
AT1G08650
AT1G73480
AT3G61260
AT5G13180
AT4G33920
AT1G30320
AT5G56680
AT1G09240
AT3G01470
AT3G46620
AT1G76620
AT1G66710
AT1G05410
AT5G66053
AT1G13930
AT4G18810
AT5G45610
AT1G03130
AT4G26530
AT1G29060
AT3G47160
AT1G20693
AT1G76140
AT3G22142
AT1G53460
AT1G01650
AT1G22990
AT5G28840
AT5G54470
AT3G59940
AT5G49480
AT5G04830
AT1G62050
AT3G16565
AT1G52200
AT5G65480
AT5G07200
AT5G57660
AT3G23170
AT2G22430
AT3G06070
AT3G27210
AT1G74940
AT5G01747
AT1G63480
AT1G07440
AT4G19430
AT3G18930
AT5G51720
AT5G67390
AT5G23240
AT3G60760
AT1G52342
AT3G46970
AT3G29034
AT3G25740
AT1G51790
AT5G04770
AT1G22430
AT1G20620
AT2G01990
AT2G47390
AT5G01500
AT5G15640
AT2G47850
AT3G61060
AT1G60150
AT3G17980
AT3G04760
AT2G01930
AT2G22190
AT2G38460
AT3G53530
AT5G67411
AT2G34660
AT5G17310
AT5G39760
AT5G10860
AT1G49560
AT5G03220
AT4G37320
AT1G13390
AT3G06410
AT5G62190
AT1G03980
AT5G65900
AT2G15880
AT4G39090
AT1G12090
AT5G12980
AT5G27730
AT2G35950
AT4G02350
AT1G07280
AT3G42130
AT3G08510
AT2G42870
AT3G56880
AT1G67970
AT4G37550
AT5G62040
AT3G16570
AT1G69760
AT5G20190
AT1G75710
AT2G18550
AT1G80310
AT4G32475
AT3G44450
AT2G25450
AT2G03020
AT3G08950
AT2G31240
AT5G30495
AT5G58700
AT2G42380
AT1G76900
AT4G33700
AT5G62720
AT3G42970
AT5G21170
AT1G74930
AT4G36740
AT2G38670
AT4G32060
AT5G57340
AT5G31787
AT2G36270
AT1G04990
AT2G45590
AT3G03470
AT4G17460
AT3G16380
AT5G02580
AT3G60750
AT1G80300
AT1G65930
AT5G44590
AT2G38290
AT3G27503
AT3G10526
AT3G16740
AT1G13990
AT1G08980
AT3G23820
AT1G66390
AT2G17710
AT3G15040
AT5G59820
AT1G30825
AT4G29820
AT4G13250
AT3G49115
AT5G65300
AT5G01215
AT3G57560
AT1G21810
AT5G43160
AT1G48330
AT2G31360
AT2G26510
AT4G38660
AT1G75180
AT3G54730
AT5G50450
AT2G15970
AT3G49550
AT3G47470
AT5G67050
AT4G34138
AT4G32760
AT3G11590
AT5G39860
AT1G03730
AT4G35720
AT4G27830
AT3G26511
AT2G23290
AT3G01140
AT2G41940
AT1G67265
AT1G70700
AT4G37750
AT5G08139
AT1G68680
AT4G27800
AT4G22130
AT1G01790
AT1G48920
AT2G29970
AT5G64735
AT3G13790
AT5G62430
AT3G17640
AT1G11210
AT3G56940
AT1G29395
AT1G68820
AT1G67340
AT1G67360
AT4G01120
AT2G29090
AT3G18773
AT3G48250
AT4G27660
AT3G10525
AT3G16720
AT3G02150
AT1G27210
AT2G16720
AT2G20980
AT5G63160
AT5G23440
AT2G22540
AT1G17665
AT5G20950
AT3G13970
AT4G32290
AT1G04530
AT2G10940
AT5G42203
AT2G41370
AT4G32530
AT4G28240
AT5G18130
AT5G13570
AT5G54930
AT3G63233
AT5G53050
AT5G54585
AT2G28920
AT1G51610
AT1G72150
AT5G60450
AT1G28430
AT5G31891
AT3G09390
AT5G28830
AT5G49465
AT1G70210
AT3G27380
AT2G16240
AT2G44940
AT1G68560
AT3G45140
AT1G75090
AT1G21000
AT1G27680
AT4G30220
AT2G12400
AT2G31230
AT4G06718
AT4G17150
AT2G12462
AT5G23640
AT3G04640
AT2G20180
AT3G15630
AT4G16380
AT1G73390
AT4G06716
AT1G80420
AT1G20030
AT4G34740
AT4G37400
AT1G13270
AT5G44585
AT5G06260
AT2G41240
AT5G63190
AT4G13640
AT5G59450
AT1G78080
AT3G49160
AT1G27630
AT2G30860
AT5G18540
AT2G45660
AT1G22570
AT1G51430
AT5G15260
AT2G34510
AT2G46550
AT4G05071
AT3G13560
AT1G20850
AT3G27570
AT2G18690
AT1G19440
AT5G62920
AT5G43700
AT3G02390
AT1G62181
AT5G32241
AT2G40802
AT5G31702
AT2G18670
AT1G01040
AT1G04570
AT4G37470
AT1G15175
AT2G46800
AT4G27340
AT3G10650
AT5G06570
AT4G21950
AT3G11720
AT4G11310
AT5G19095
AT2G02450
AT2G28520
AT1G20450
AT3G61750
AT4G30660
AT1G70310
AT3G30250
AT5G11060
AT4G19960
AT1G27450
AT3G03855
AT1G55500
AT4G02370
AT1G60890
AT4G33960
AT3G58070
AT1G20020
AT1G51680
AT5G41600
AT2G30600
AT2G40140
AT3G49570
AT5G66675
AT3G62630
AT1G58340
AT3G15000
AT4G36040
AT4G35300
AT5G09445
AT4G33625
AT5G60850
AT5G56050
AT3G05030
AT3G04550
AT4G09560
AT3G57645
AT5G59430
AT1G02350
AT1G65590
AT5G52520
AT5G38510
AT3G09230
AT4G26542
AT4G06477
AT3G54000
AT2G39220
AT5G49370
AT5G02940
AT3G13520
AT2G45070
AT3G06620
AT5G03660
AT5G07270
AT3G43270
AT3G56720
AT3G10020
AT5G25290
AT4G18390
AT5G09440
AT2G16750
AT2G14170
AT2G23150
AT1G44080
AT2G45630
AT3G52350
AT4G36000
AT5G60540
AT3G09540
AT5G62740
AT4G28140
AT3G62410
AT4G35310
AT3G57680
AT3G04470
AT3G61962
AT5G43810
AT3G18290
AT3G57870
AT3G27260
AT3G47960
AT1G12845
AT5G56850
AT3G12850
AT3G15578
AT5G03470
AT4G31040
AT5G57120
AT2G42310
AT3G11420
AT2G13360
AT5G64400
AT3G45620
AT3G23280
AT2G45470
AT1G12990
AT5G35735
AT4G02930
AT1G01060
AT2G05100
AT1G72710
AT3G49796
AT5G26570
AT1G68580
AT2G36800
AT1G26130
AT4G26090
AT2G41178
AT2G30190
AT5G03040
AT2G22980
AT4G24350
AT4G28540
AT1G67370
AT3G57430
AT5G62730
AT3G12980
AT2G42520
AT2G38550
AT1G08860
AT1G08930
AT1G27880
AT1G73760
AT1G28591
AT3G23580
AT5G07290
AT1G66060
AT4G17230
AT1G78440
AT2G37478
AT3G22840
AT3G57520
AT2G44070
AT4G18830
AT1G07200
AT1G33170
AT5G43260
AT5G45350
AT5G15850
AT4G04830
AT1G70300
AT3G22380
AT2G40520
AT1G08130
AT3G14450
AT1G02300
AT5G67280
AT2G28560
AT5G65500
AT3G16870
AT4G22010
AT5G19130
AT1G38870
AT5G60408
AT5G28080
AT1G11690
AT1G17970
AT4G37580
AT1G35420
AT1G44350
AT2G46660
AT5G52120
AT1G77750
AT3G13750
AT5G48840
AT1G79120
AT2G43550
AT2G40620
AT4G06702
AT1G14700
AT5G63470
AT5G51790
AT2G44810
AT1G13280
AT3G46130
AT2G28840
AT5G09300
AT5G53830
AT5G11320
AT4G29510
AT1G26800
AT4G02130
AT4G15560
AT2G19170
AT5G11070
AT5G57040
AT1G69526
AT5G32017
AT2G26500
AT1G21600
AT1G25250
AT3G45780
AT5G61000
AT2G45180
AT2G47440
AT5G40730
AT3G23670
AT3G50030
AT1G32710
AT3G12915
AT1G11710
AT5G56630
AT3G22886
AT4G37235
AT1G79440
AT1G09850
AT2G44490
AT4G29103
AT4G18270
AT5G42040
AT1G49230
AT2G41010
AT3G26486
AT3G05880
AT2G06860
AT2G06925
AT5G08280
AT5G59050
AT2G28930
AT5G14495
AT4G09965
AT1G64380
AT3G46000
AT1G49500
AT3G50751
AT3G52400
AT5G05440
AT3G62550
AT1G66180
AT4G38690
AT2G36350
AT5G01810
AT2G47710
AT2G39250
AT1G65720
AT1G03905
AT4G23800
AT3G25870
AT1G21560
AT1G49220
AT4G38860
AT3G21070
AT4G27020
AT1G14685
AT3G46290
AT2G34720
AT1G12120
AT1G53510
AT1G80890
AT5G01880
AT1G10200
AT5G35407
AT5G18690
AT1G53710
AT2G02230
AT1G01300
AT3G45970
AT3G22190
AT1G30330
AT3G50240
AT1G17090
AT3G13405
AT1G62960
AT4G26770
AT2G17770
AT1G74430
AT3G11020
AT5G54500
AT1G56220
AT3G13740
AT3G49930
AT5G59530
AT5G56230
AT5G19810
AT2G32390
AT3G60200
AT5G15320
AT4G23650
AT1G63750
AT3G04120
AT4G28730
AT2G09850
AT2G39200
AT1G32200
AT4G33080
AT5G39110
AT4G31450
AT4G03390
AT4G11960
AT2G40300
AT2G01950
AT5G62910
AT2G38465
AT3G58520
AT2G43010
AT1G28190
AT2G39800
AT5G52060
AT1G51130
AT1G11230
AT2G29490
AT1G80610
AT1G26762
AT3G01640
AT5G62420
AT5G66320
AT3G61810
AT1G33960
AT5G12330
AT4G00530
AT1G75810
AT5G47500
AT5G38480
AT3G52440
AT4G32810
AT1G05900
AT5G47520
AT2G25482
AT1G25430
AT4G37770
AT5G67130
AT3G06470
AT4G37260
AT1G80080
AT3G18830
AT5G23280
AT3G50310
AT5G49900
AT1G70160
AT5G19340
AT2G39990
AT2G25160
AT4G32890
AT3G46780
AT4G19390
AT4G01505
AT1G62430
AT5G65165
AT2G01580
AT1G09350
AT5G12230
AT1G76580
AT1G58100
AT1G54740
AT5G37550
AT2G22720
AT2G25250
AT3G14431
AT4G36820
AT1G22520
AT5G14960
AT1G63420
AT1G73700
AT3G02040
AT1G60010
AT5G09970
AT5G17920
AT5G40700
AT3G11860
AT1G72330
AT4G27657
AT5G60390
AT5G55790
AT2G41945
AT4G17080
AT1G63100
AT2G43535
AT2G41170
AT5G60200
AT4G20430
AT5G24520
AT3G12920
AT3G04620
AT1G52615
AT1G12080
AT2G31750
AT1G79460
AT3G55880
AT5G65280
AT5G42250
AT1G66230
AT2G37390
AT4G30800
AT1G28310
AT1G13870
AT4G37240
AT2G16650
AT4G26700
AT1G52280
AT4G37180
AT5G55990
AT1G75460
AT2G36750
AT3G52840
AT1G01600
AT5G66700
AT2G18196
AT1G29070
AT1G44100
AT2G21200
AT2G22426
AT5G39350
AT5G43060
AT2G19780
AT5G57345
AT1G31850
AT4G22780
AT1G55690
AT4G39140
AT5G27970
AT1G15550
AT5G05840
AT3G23570
AT5G06070
AT4G02800
AT2G25900
AT1G79110
AT2G44740
AT3G07130
AT2G06530
AT5G01520
AT1G15110
AT1G54410
AT1G18480
AT1G18720
AT5G55410
AT2G23010
AT5G43950
AT5G17810
AT5G32143
AT2G48030
AT3G24640
AT4G02075
AT3G20230
AT2G38180
AT1G11362
AT5G64330
AT4G22540
AT5G57380
AT1G08890
AT1G67910
AT1G30840
AT3G16180
AT5G20660
AT5G11170
AT3G14270
AT4G30090
AT5G47050
AT3G16000
AT4G14103
AT5G39660
AT4G18422
AT5G62950
AT3G52060
AT3G13510
AT1G76510
AT1G26770
AT1G49130
AT4G36670
AT5G32035
AT2G29670
AT3G10480
AT1G65580
AT1G53320
AT1G14610
AT4G01850
AT5G39530
AT1G72620
AT3G15520
AT1G21830
AT1G76790
AT1G57540
AT5G63800
AT5G36120
AT2G28550
AT1G15140
AT5G03680
AT1G69130
AT1G06700
AT3G27330
AT2G46192
AT1G43624
AT1G66160
AT5G40850
AT2G02440
AT5G43440
AT1G09780
AT1G12110
AT2G32150
AT5G58660
AT5G14880
AT2G47240
AT4G14300
AT2G45560
AT2G37570
AT2G43020
AT3G03170
AT1G19460
AT5G40650
AT3G11850
AT5G47100
AT4G21960
AT5G07180
AT3G06130
AT3G52740
AT1G05100
AT2G47890
AT2G23340
AT5G57210
AT5G14730
AT4G02260
AT1G43777
AT2G18700
AT4G27130
AT5G42645
AT3G05170
AT5G17710
AT1G68530
AT5G49015
AT1G32763
AT4G30080
AT5G67190
AT5G47240
AT2G21530
AT3G55795
AT3G09570
AT5G24540
AT1G64890
AT2G26560
AT5G67420
AT1G17940
AT3G53550
AT5G17070
AT1G02650
AT2G42280
AT1G61667
AT1G21528
AT1G78460
AT1G66890
AT2G41890
AT3G51850
AT3G14880
AT4G36230
AT2G44120
AT1G09250
AT4G36030
AT5G41140
AT4G17140
AT1G51805
AT1G11660
AT1G66190
AT4G28750
AT2G20740
AT5G39830
AT3G44860
AT5G64660
AT4G23700
AT1G03410
AT3G62940
AT1G63090
AT3G25730
AT4G12470
AT2G28110
AT3G12300
AT4G19200
AT2G03650
AT1G03330
AT5G66530
AT3G33075
AT2G35290
AT1G78490
AT3G28220
AT1G26920
AT5G04220
AT4G13195
AT5G07440
AT1G71040
AT4G23000
AT2G41430
AT3G62700
AT5G10110
AT1G69830
AT1G48370
AT2G35260
AT2G33870
AT3G25717
AT3G20015
AT4G06534
AT4G32295
AT4G37760
AT1G07050
AT1G01820
AT1G70000
AT4G26370
AT5G08640
AT2G34090
AT1G17360
AT2G18170
AT5G15230
AT1G21130
AT2G03310
AT4G34970
AT5G52410
AT5G56100
AT5G22920
AT2G33830
AT3G47860
AT2G33150
AT5G51040
AT1G69870
AT5G59540
AT4G38850
AT4G23990
AT1G33600
AT1G27930
AT5G25220
AT2G39870
AT4G29700
AT2G18950
AT5G60710
AT5G18680
AT4G32940
AT4G04840
AT3G26060
AT1G08550
AT4G18880
AT4G27470
AT5G37780
AT2G37540
AT4G39730
AT3G17930
AT2G18290
AT5G08260
AT1G16840
AT1G06980
AT1G61800
AT5G11590
AT1G63690
AT1G49720
AT2G24100	abf1
AT1G75190
AT1G21670
AT2G32090
AT1G12200
AT3G55950
AT5G42420
AT2G22840
AT5G55910
AT3G11040
AT5G55250
AT3G12640
AT5G65890
AT1G26590
AT1G71960
AT5G10550
AT1G68520
AT5G53490
AT2G19450
AT4G04970
AT1G32090
AT1G30210
AT3G14230
AT4G36920
AT5G20280
AT3G60510
AT1G22710
AT4G33300
AT5G57620
AT3G05980
AT2G24240
AT4G18930
AT4G37790
AT3G30180
AT3G27240
AT3G03830
AT5G55660
AT5G63880
AT2G16430
AT1G75790
AT4G36110
AT2G18915
AT1G61380
AT2G37585
AT5G55530
AT1G78010
AT1G09230
AT4G22770
AT1G66410
AT4G04860
AT4G16563
AT4G39350
AT3G52930
AT1G09320
AT2G41900
AT1G72410
AT3G56050
AT2G23030
AT3G13060
AT3G48520
AT1G53430
AT2G16700
AT4G34120
AT3G18060
AT5G13980
AT4G14780
AT1G73805
AT5G11090
AT1G71692
AT2G20920
AT2G42600
AT5G66070
AT1G71800
AT1G73830
AT2G16280
AT3G02250
AT4G20840
AT2G23770
AT1G76350
AT4G34980
AT5G04470
AT1G30090
AT1G75140
AT1G75440
AT2G27500
AT2G25940
AT4G29610
AT5G27420
AT5G03370
AT2G16400
AT2G02950
AT4G28180
AT1G62310
AT2G38370
AT2G48060
AT1G24260
AT2G39500
AT5G04170
AT3G50120
AT5G17640
AT2G21310
AT4G18350
AT2G18240
AT3G50660
AT4G18020
AT3G22120
AT5G20900
AT1G75500
AT5G56340
AT3G30380
AT5G66750
AT3G22440
AT2G46060
AT2G37950
AT1G69850
AT4G17670
AT2G01470
AT5G50300
AT5G46230
AT1G28140
AT4G25620
AT4G37740
AT1G07150
AT2G13940
AT2G19190
AT3G05830
AT2G29080
AT4G18030
AT5G47330
AT3G26010
AT5G62000
AT5G01840
AT5G53450
AT2G25490
AT3G14820
AT5G11110
AT5G61865
AT3G22400
AT5G57700
AT5G27350
AT1G60950
AT2G27180
AT3G66656
AT2G30060
AT5G59950
AT2G40670
AT4G16600
AT1G34245
AT5G26020
AT2G01890
AT5G03720
AT5G15780
AT1G44835
AT5G07580
AT2G39705
AT3G06870
AT5G16730
AT4G16610
AT1G60420
AT4G15420
AT5G67290
AT3G05210
AT5G39620
AT5G52840
AT1G41820
AT4G25410
AT5G18610
AT5G41700
AT2G47820
AT5G57330
AT5G64770
AT5G53460
AT2G28085
AT5G32433
AT4G22592
AT2G12905
AT5G02811
AT3G26170
AT1G64035
AT1G13720
AT5G64342
AT5G32345
AT5G31651
AT3G47820
AT3G53010
AT2G07806
AT5G21940
AT5G32312
AT4G34588
AT3G03820
AT1G80120
AT4G06708
AT5G31719
AT5G17000
AT4G29905
ATMG00830
AT5G54810
AT4G05612
AT1G56240
AT3G62750
AT4G21215
AT3G13700
AT5G42053
AT1G17290
AT5G44005
AT1G11925
AT5G64395
AT3G05937
AT3G14260
AT2G07767
AT5G31685
AT2G39805
AT2G06520
AT5G45100
AT5G44690
AT1G24267
AT2G20142
AT1G53233
AT1G63130
AT4G18692
AT5G32430
AT1G30280
AT2G20990
AT2G07689
AT5G32267
AT3G60318
AT5G67140
AT2G05803
AT2G16668
AT5G04275
AT5G22780
AT5G34376
AT2G41670
AT1G22220
AT1G65790
AT3G18282
AT3G50840
AT1G52370
AT3G17800
AT2G31005
AT5G41030
AT2G46770
AT5G64750
AT5G35945
AT5G06320
AT4G30074
AT5G21482
AT2G10600
AT4G01670
AT5G64552
AT1G75740
AT2G03480
AT1G19350
AT3G53850
AT5G45660
AT1G44890

## Sheet: LHY binding genes_Adams
AT1G68050				LHY binding genes identified by ChIP-seq
AT4G25490
AT5G61380				Data source	Circadian control of ABA biosynthesis and signaling pathways revealed by genome-wide analysis of LHY binding targets
AT1G70420
AT1G22770					Authors: Sally Adams, Jack Grundy, Siren R. Veflingstad, Nigel P. Dyer, Matthew A. Hannah, Sascha Ott and Isabelle A. Carré
AT3G20810
AT1G29930
AT5G48250
AT3G46630				Re-evaluation	Obtain the ChIP-seq against LHY in wild-type samples relative to input DNA (ChIP-seq1), and wild-type relative to a lhy-21 mutant (ChIP-seq2). Combine the ChIP-seq1 and ChIP-seq2 to capture the comprehensive set of potential binding targets of LHY
AT4G27440
AT3G54990
AT3G55000
AT3G10410
AT1G18330
AT5G59570
AT1G78995
AT1G05870
AT2G46580
AT4G11600
AT5G54290
AT3G47470
AT2G28056
AT2G40080
AT2G17840
AT3G60380
AT5G05410
AT2G34430
AT1G48540
AT5G02810
AT1G80480
AT4G25480
AT1G71030
AT1G25400
AT2G46790
AT3G53420
AT5G15970
AT2G21660
AT3G22370
AT5G42900
AT5G19780
AT5G54470
AT2G15890
AT2G19806
AT5G59780
AT5G59790
AT2G18040
AT2G45730
AT1G29390
AT5G24470
AT3G15630
AT5G08330
AT5G61810
AT4G27950
AT5G20630
AT1G28050
AT4G28180
AT2G14210
AT3G07360
AT1G75180
AT1G75190
AT1G10090
AT4G27310
AT3G21560
AT5G54960
AT4G04020
AT5G25280
AT3G15500
AT1G07430
AT5G62940
AT2G32510
AT1G78440
AT4G37380
AT4G37390
AT2G02760
AT2G25930
AT5G60840
AT5G60850
AT3G58750
AT3G26170
AT2G46830
AT5G59820
AT3G50500
AT3G52910
AT1G15690
AT2G01850
AT1G51090
AT4G33980
AT1G56220
AT4G36930
AT5G67480
AT2G22450
AT5G60680
AT2G35950
AT4G03400
AT4G33467
AT3G60520
AT1G13245
AT1G66580
AT5G43700
AT2G40340
AT5G66580
AT3G46970
AT3G27210
AT1G13110
AT4G27520
AT5G03210
AT4G25350
AT3G27770
AT5G19190
AT3G05800
AT3G21055
AT1G07540
AT1G07420
AT5G14270
AT5G03370
AT1G80440
AT3G07650
AT4G32060
AT4G34138
AT1G60800
AT5G65780
AT3G23810
AT5G37260
AT3G18080
AT5G43150
AT5G65070
AT2G39860
AT1G14160
AT4G30650
AT2G21300
AT5G57110
AT1G62570
AT5G41600
AT1G79530
AT5G18130
AT1G72030
AT3G49790
AT3G13750
AT5G03240
AT1G17460
AT4G30660
AT1G27630
AT4G25470
AT5G17300
AT5G54770
AT3G61580
AT3G53800
AT1G67260
AT5G03460
AT2G40130
AT1G08570
AT1G09800
AT5G11740
AT5G40180
AT2G22760
AT5G49480
AT1G72620
AT5G01820
AT4G17080
AT3G27690
AT4G25050
AT2G28900
AT4G38380
AT2G22190
AT3G47160
AT4G37780
AT1G77750
AT5G65630
AT5G65165
AT3G61260
AT3G60190
AT3G60200
AT2G17305
AT1G79440
AT5G20250
AT3G15357
AT3G63060
AT1G66980
AT1G10760
AT4G27970
AT2G05530
AT3G23170
AT3G56720
AT4G25990
AT4G26000
AT5G28770
AT5G45750
AT3G22840
AT5G20230
AT3G14200
AT4G31550
AT3G17020
AT5G10780
AT1G74430
AT2G41290
AT4G29700
AT4G25520
AT5G18540
AT4G13250
AT2G29630
AT2G31230
AT3G04540
AT2G47870
AT2G16245
AT4G22590
AT3G51400
AT2G16365
AT3G30180
AT5G18590
AT5G24920
AT3G27380
AT5G09445
AT3G26580
AT5G63810
AT1G73480
AT2G45850
AT1G07040
AT5G51990
AT5G41080
AT2G19090
AT1G01060
AT2G28500
AT3G08040
AT3G22830
AT3G55570
AT1G20070
AT2G45590
AT3G02540
AT3G13970
AT1G71040
AT1G22370
AT4G39260
AT5G15190
AT1G71000
AT5G52290
AT3G02620
AT2G25730
AT3G22380
AT3G23085
AT5G12330
AT1G06180
AT2G40350
AT1G12420
AT4G28750
AT5G03720
AT3G54500
AT3G41761
AT3G07460
AT5G24130
AT4G03510
AT5G53970
AT5G60120
AT1G73390
AT4G36740
AT5G22940
AT5G52890
AT3G10020
AT1G02620
AT2G26900
AT3G22190
AT1G69570
AT1G05410
AT1G21680
AT3G11020
AT5G42645
AT3G46540
AT5G15640
AT5G63420
AT5G47240
AT1G52890
AT1G56640
AT3G11850
AT3G29250
AT3G29575
AT3G29577
AT4G01026
AT2G16660
AT4G33500
AT5G58070
AT4G16890
AT5G08139
AT3G01140
AT4G29190
AT4G18240
AT2G37478
AT1G12610
AT1G13950
AT1G22430
AT1G75380
AT4G27830
AT2G42530
AT1G32360
AT5G02160
AT5G61590
AT1G51680
AT5G06570
AT2G35260
AT1G20693
AT3G16000
AT3G10650
AT2G15970
AT1G25560
AT1G63090
AT1G64380
AT2G42600
AT5G64450
AT2G30600
AT3G08880
AT1G20890
AT2G02360
AT2G38465
AT2G21060
AT4G19112
AT5G08520
AT3G56090
AT5G50360
AT2G23450
AT5G37600
AT4G09020
AT3G02630
AT3G48870
AT1G23000
AT2G39220
AT2G44490
AT3G04060
AT3G05220
AT3G10525
AT4G17800
AT4G17810
AT5G62430
AT5G59430
AT3G03620
AT5G53500
AT5G62360
AT2G38000
AT3G56710
AT5G49015
AT3G33058
AT2G41170
AT3G58690
AT4G30890
AT5G11060
AT3G14050
AT2G05100
AT1G04530
AT4G14270
AT5G47370
AT1G33170
AT1G61800
AT3G27260
AT3G59010
AT4G23870
AT5G53290
AT5G54500
AT5G56240
AT2G30520
AT2G30530
AT2G25250
AT4G27720
AT5G42420
AT4G00370
AT1G08500
AT5G19540
AT3G08950
AT3G56360
AT5G57040
AT2G24550
AT5G62090
AT5G66590
AT4G01890
AT3G27300
AT4G19430
AT5G10140
AT5G44572
AT5G44585
AT5G67411
AT2G29080
AT2G29720
AT1G75440
AT5G23430
AT5G20190
AT4G28240
AT1G58380
AT1G19180
AT3G29320
AT4G27510
AT3G14100
AT3G63160
AT3G59340
AT3G59350
AT1G10910
AT1G25320
AT2G47210
AT4G31390
AT4G36550
AT5G40790
AT4G17670
AT3G03170
AT2G20350
AT4G30500
AT4G29840
AT3G54740
AT1G01790
AT1G06680
AT1G42420
AT4G37550
AT3G52400
AT3G58850
AT5G36120
AT2G46270
AT1G07885
AT1G70160
AT2G37220
AT4G39800
AT4G33150
AT3G05120
AT2G39800
AT4G01120
AT3G49120
AT1G72450
AT1G01040
AT1G22280
AT1G28190
AT1G49230
AT2G21220
AT2G30220
AT3G29034
AT4G00150
AT4G12320
AT5G43810
AT5G44005
AT5G44590
AT5G44680
AT5G51790
AT2G41940
AT2G34510
AT5G51720
AT3G49680
AT2G41900
AT5G02240
AT1G80300
AT1G72330
AT2G39400
AT4G05070
AT4G04970
AT1G48330
AT5G58570
AT3G01510
AT1G08980
AT1G27930
AT1G20030
AT2G20980
AT2G21310
AT1G10657
AT1G68500
AT2G01570
AT3G25760
AT3G28010
AT4G36910
AT5G49370
AT5G52900
AT4G14230
AT5G35430
AT3G20015
AT3G04850
AT1G60950
AT3G52070
AT3G01450
AT1G80890
AT3G61060
AT3G15840
AT3G17300
AT2G47390
AT4G01330
AT3G08510
AT3G11720
AT4G11960
AT5G56680
AT1G34780
AT1G12230
AT3G09390
AT1G48200
AT2G34720
AT2G25880
AT1G20696
AT1G15110
AT1G26790
AT1G66970
AT1G78850
AT2G38180
AT2G43010
AT2G43910
AT2G45180
AT3G13380
AT5G11150
AT5G57170
AT3G05130
AT1G21130
AT1G44180
AT3G50770
AT3G61750
AT1G21060
AT1G08550
AT1G26665
AT3G13450
AT1G56600
AT3G15350
AT3G56275
AT4G02370
AT5G45610
AT1G33060
AT5G43440
AT2G02100
AT1G06160
AT3G25870
AT5G47220
AT3G14930
AT1G75860
AT3G14690
AT5G14495
AT1G19660
AT1G22630
AT1G03470
AT5G67290
AT5G67300
AT3G12190
AT1G44350
AT4G07874
AT4G00530
AT1G22520
AT4G22780
AT5G54670
AT5G13570
AT4G17890
AT3G12300
AT1G70820
AT3G58680
AT1G65950
AT2G30424
AT2G40435
AT3G19260
AT3G26290
AT4G13900
AT4G26140
AT5G17460
AT5G25240
AT5G51550
AT5G03740
AT1G68490
AT5G60100
AT5G66880
AT5G22910
AT1G04400
AT1G26208
AT3G50210
AT4G26530
AT1G66725
AT4G03210
AT5G60860
AT5G21940
AT5G40480
AT1G58290
AT2G31400
AT3G22072
AT3G02840
AT3G09850
AT5G64400
AT2G46550
AT4G31040
AT2G37360
AT3G07090
AT1G05340
AT5G66675
AT1G02065
AT3G46620
AT5G01810
AT5G56210
AT2G15870
AT1G32900
AT1G67370
AT5G42950
AT2G26211
AT3G53990
AT3G54000
AT3G42670
AT1G52770
AT1G53035
AT1G69530
AT1G69860
AT1G75580
AT2G21590
AT2G29670
AT2G29680
AT3G28220
AT3G43430
AT4G04630
AT5G02570
AT5G02580
AT5G07180
AT5G25290
AT5G60978
AT1G20440
AT3G54840
AT1G78600
AT3G16740
AT1G35060
AT3G17860
AT2G35820
AT2G35860
AT3G06620
AT4G36030
AT1G05010
AT3G30460
AT1G12710
AT5G39530
AT4G27820
AT3G45775
AT3G45780
AT1G67500
AT2G46800
AT4G17765
AT3G51550
AT1G80110
AT2G40300
AT2G42870
AT1G17940
AT3G12290
AT3G44780
AT1G60190
AT1G79460
AT4G09000
AT2G02450
AT4G18210
AT1G02300
AT5G65440
AT2G31800
AT2G18240
AT1G24540
AT5G14550
AT1G18740
AT1G22530
AT1G26762
AT1G28230
AT1G37120
AT1G61580
AT1G68360
AT1G78080
AT1G78260
AT1G78460
AT2G22980
AT2G23820
AT2G29970
AT3G10985
AT3G13120
AT3G17510
AT3G46830
AT4G13790
AT4G18010
AT4G34410
AT5G22860
AT5G45820
AT5G17310
AT5G19140
AT4G34190
AT2G44110
AT5G16380
AT2G35620
AT1G79110
AT3G13520
AT1G11660
AT1G72710
AT4G00310
AT4G25780
AT5G04670
AT2G23150
AT3G57520
AT1G69870
AT5G24530
AT1G78380
AT3G14590
AT4G23040
AT1G11050
AT3G48360
AT5G43260
AT2G42520
AT3G15720
AT5G08075
AT1G64280
AT1G25550
AT3G21870
AT5G10490
AT3G12120
AT3G08850
AT3G62980
AT1G64760
AT3G57870
AT1G74640
AT3G06500
AT3G10300
AT3G19520
AT5G59130
AT5G66052
AT4G34260
AT1G49350
AT3G50960
AT4G16141
AT5G44190
AT1G10690
AT1G12110
AT1G80950
AT2G01530
AT2G30990
AT2G36320
AT2G36410
AT2G36900
AT2G40460
AT3G23590
AT3G30335
AT3G50240
AT5G02260
AT5G06278
AT5G46350
AT5G52250
AT5G53902
AT5G55990
AT5G59040
AT4G29735
AT1G47128
AT2G10606
AT3G11690
AT4G35850
AT1G20850
AT3G08710
AT2G24710
AT1G28140
AT5G12840
AT1G58520
AT2G15620
AT4G02940
AT4G12800
AT4G23060
AT2G19350
AT5G56190
AT1G23390
AT5G17760
AT5G13050
AT3G27170
AT3G46550
AT1G19310
AT2G47890
AT3G23300
AT5G60580
AT1G67360
AT2G06520
AT4G20180
AT5G17230
AT2G33390
AT3G06070
AT3G53550
AT1G23860
AT3G57680
AT4G33700
AT3G16860
AT5G18620
AT3G18485
AT3G42713
AT2G30250
AT4G15210
AT1G21590
AT2G20880
AT5G15990
AT3G05520
AT3G63440
AT5G19690
AT1G80610
AT2G38820
AT5G48480
AT1G14350
AT1G19050
AT1G21020
AT1G28306
AT1G57990
AT1G60150
AT1G68570
AT1G76880
AT1G76952
AT2G02910
AT2G17570
AT2G17710
AT2G39930
AT2G41370
AT2G45660
AT2G46530
AT3G24650
AT3G33575
AT3G45260
AT3G48450
AT3G48460
AT3G51660
AT3G53260
AT3G56880
AT4G05616
AT4G11355
AT4G12420
AT4G19520
AT4G19530
AT4G21960
AT4G22130
AT4G22990
AT4G30080
AT4G32800
AT4G36870
AT4G38950
AT5G07990
AT5G14370
AT5G22390
AT5G25810
AT5G27930
AT5G39050
AT5G41410
AT5G42820
AT5G49525
AT5G49570
AT5G55660
AT5G57210
AT3G61130
AT1G16110
AT5G15950
AT2G44660
AT3G31630
AT3G42180
AT1G05960
AT2G45910
AT4G28703
AT1G12845
AT1G05570
AT5G01950
AT4G35260
AT1G28010
AT1G56233
AT3G15570
AT1G06040
AT1G22270
AT4G31850
AT1G70310
AT2G03020
AT2G15540
AT1G69150
AT3G50060
AT5G04170
AT5G46110
AT3G63530
AT1G19370
AT1G50220
AT5G52930
AT3G05910
AT1G56170
AT4G35000
AT1G61380
AT2G30490
AT5G27730
AT4G27330
AT4G28250
AT4G33210
AT1G72180
AT5G52530
AT1G18070
AT1G07820
AT3G22142
AT2G35880
AT3G61460
AT3G02390
AT4G31760
AT5G03700
AT2G33830
AT3G60750
AT4G35720
AT4G30940
AT1G09520
AT1G33970
AT1G10190
AT1G21010
AT1G30350
AT1G31173
AT1G53690
AT1G69640
AT1G75460
AT2G03480
AT2G03650
AT2G05630
AT2G16015
AT2G22170
AT2G36700
AT2G37440
AT3G07390
AT3G11410
AT3G11420
AT3G14430
AT3G24420
AT3G52990
AT4G04840
AT4G18810
AT4G32480
AT4G33080
AT4G34740
AT5G03680
AT5G55790
AT1G24120
AT1G30500
AT2G19500
AT3G28930
AT5G63530
AT5G66800
AT2G44750
AT3G60400
AT4G35470
AT5G10970
AT2G38550
AT5G15260
AT3G02180
AT1G47520
AT1G49500
AT3G06750
AT4G35630
AT1G12990
AT3G14650
AT1G02070
AT1G08930
AT5G23730
AT5G24580
AT1G55340
AT1G69270
AT2G36150
AT5G38480
AT1G54440
AT2G25950
AT3G57170
AT4G15990
AT5G37850
AT1G13880
AT2G36230
AT1G14610
AT4G19390
AT4G30340
AT4G30350
AT2G38670
AT2G39250
AT1G23020
AT3G12980
AT4G11540
AT1G03600
AT4G21390
AT1G70540
AT5G40810
AT3G56940
AT4G32530
AT1G69830
AT5G62980
AT1G13930
AT1G67900
AT2G42790
AT5G23390
AT2G28540
AT1G80080
AT1G36992
AT2G36390
AT5G64260
AT1G07135
AT4G37470
AT1G18710
AT1G20980
AT1G26920
AT1G30020
AT1G32040
AT1G61810
AT1G68670
AT1G70090
AT1G75950
AT1G80120
AT2G05200
AT2G07680
AT2G17070
AT2G20570
AT2G28810
AT2G33180
AT2G40008
AT2G44310
AT2G46490
AT3G17130
AT3G28430
AT3G32975
AT3G45970
AT3G52350
AT3G52765
AT4G03420
AT4G29900
AT5G09440
AT5G10110
AT5G33175
AT5G39240
AT5G45276
AT5G45360
AT5G62730
AT1G20620
AT1G62540
AT2G31380
AT1G23710
AT4G14550
AT4G14560
AT1G70990
AT2G33700
AT3G21320
AT5G63790
AT2G44810
AT3G54930
AT5G18550
AT5G25625
AT1G35220
AT4G37480
AT4G37750
AT5G25180
AT1G32730
AT2G23430
AT1G09260
AT4G15250
AT4G31510
AT1G01580
AT1G17440
AT2G20410
AT4G30090
AT5G39350
AT4G33280
AT3G08760
AT1G28580
AT4G20970
AT3G49110
AT3G08030
AT3G06870
AT2G25870
AT5G55700
AT1G70290
AT4G26770
AT3G16140
AT2G16640
AT4G36610
AT5G01400
AT1G13145
AT2G36800
AT5G48910
AT5G44900
AT5G53160
AT1G80870
AT1G64190
AT3G08940
AT3G29255
AT1G07530
AT3G16830
AT5G55620
AT3G18820
AT2G38040
AT5G02990
AT2G21370
AT3G04760
AT1G29660
AT4G20830
AT1G12120
AT1G21830
AT1G25422
AT1G51190
AT1G51890
AT1G53190
AT1G69080
AT1G70950
AT2G15250
AT2G28780
AT2G38630
AT3G29630
AT3G49930
AT4G13505
AT4G13590
AT4G26950
AT4G38740
AT5G36270
AT2G46340
AT3G48070
AT4G35610
AT5G39070
AT5G67360
AT1G24267
AT1G80860
AT2G25605
AT3G26510
AT5G05580
AT5G48575
AT1G18773
AT1G33190
AT3G13820
AT3G21670
AT3G47960
AT5G65380
AT3G17040
AT5G03360
AT1G01650
AT3G15040
AT3G42140
AT3G06510
AT1G79590
AT1G01550
AT1G67785
AT4G33850
AT2G06045
AT2G47910
AT1G03280
AT2G37580
AT3G62840
AT2G06510
AT4G21510
AT1G80920
AT4G39980
AT4G21065
AT3G17390
AT3G51840
AT3G14020
AT5G10630
AT2G01150
AT2G32100
AT5G63380
AT5G58700
AT1G09350
AT2G44120
AT4G34610
AT1G15175
AT4G04296
AT1G64140
AT5G67550
AT1G76590
AT5G32600
AT1G22750
AT5G66640
AT1G19580
AT3G04020
AT3G01850
AT3G49300
AT4G01810
AT5G15850
AT2G41010
AT5G03040
AT4G28140
AT5G62030
AT3G24660
AT4G39350
AT5G63180
AT1G12090
AT3G05936
AT3G57990
AT4G23890
AT1G26570
AT3G53590
AT3G48250
AT3G57040
AT4G18800
AT4G19550
AT4G33300
AT1G78680
AT3G09032
AT4G18140
AT1G06200
AT1G13250
AT1G14620
AT1G16515
AT1G21120
AT1G23110
AT1G29440
AT1G30250
AT1G30825
AT1G38185
AT1G41770
AT1G43781
AT1G66235
AT1G66700
AT1G67865
AT1G70790
AT1G72510
AT1G72700
AT1G73670
AT1G76900
AT2G03934
AT2G05950
AT2G20670
AT2G26560
AT2G28590
AT2G28950
AT2G33510
AT2G36680
AT2G43340
AT3G16500
AT3G18550
AT3G21690
AT3G29590
AT3G30775
AT3G42727
AT3G48940
AT3G51210
AT3G54810
AT3G62090
AT4G05588
AT4G08033
AT4G22450
AT4G22630
AT4G34960
AT4G37175
AT4G37940
AT4G39780
AT5G05280
AT5G06390
AT5G11225
AT5G17700
AT5G20830
AT5G25610
AT5G39880
AT5G42210
AT5G44574
AT5G45090
AT5G46720
AT5G47060
AT5G52882
AT5G54569
AT5G56970
AT1G69120
AT2G23290
AT3G59110
AT1G50000
AT4G14420
AT1G07150
AT3G62030
AT1G13080
AT1G01470
AT5G27670
AT5G35805
AT1G70640
AT4G23210
AT1G30340
AT5G11530
AT4G03813
AT3G01640
AT3G10720
AT5G21990
AT1G32550
AT2G36270
AT1G34370
AT1G15740
AT1G51130
AT1G75810
AT2G05680
AT4G27657
AT4G18830
AT5G04130
AT1G67970
AT1G20630
AT2G47850
AT3G62940
AT2G01554
AT3G21760
AT5G54460
AT2G01200
AT1G37100
AT1G11430
AT3G28820
AT1G48100
AT3G16450
AT4G27700
AT5G47920
AT5G35555
AT4G24790
AT2G22660
AT3G15360
AT3G13061
AT4G22350
AT2G42310
AT1G61255
AT4G06639
AT5G01530
AT5G07290
AT1G19490
AT2G12870
AT3G57540
AT2G46510
AT5G64840
AT2G29170
AT1G04985
AT1G77450
AT3G03830
AT3G55240
AT5G17840
AT5G27807
AT5G66780
AT5G01600
AT3G16240
AT4G13830
AT5G07270
AT5G53050
AT1G02350
AT1G04690
AT1G17290
AT1G22710
AT1G37080
AT1G56630
AT1G68550
AT2G21520
AT2G26690
AT2G27770
AT2G28720
AT2G28860
AT2G30380
AT2G37590
AT2G42620
AT3G22886
AT3G24490
AT3G25790
AT3G27540
AT3G52180
AT4G04330
AT4G06648
AT4G08871
AT4G14410
AT4G15563
AT4G19950
AT4G22470
AT4G37680
AT5G15310
AT5G18270
AT5G23910
AT5G24610
AT5G24990
AT5G28640
AT5G35410
AT5G37710
AT5G46520
AT5G50720
AT5G54930
AT5G56040
AT5G57630
AT5G57640
AT5G64770
AT5G65230
AT5G65300
AT2G42690
AT5G04410
AT5G57660
AT3G48700
AT3G53970
AT3G57130
AT5G49710
AT2G37970
AT5G01880
AT2G39480
AT1G21730
AT1G64890
AT1G25275
AT4G35780
AT4G35783
AT1G70250
AT4G27090
AT1G05805
AT5G62040
AT4G31110
AT5G11700
AT3G07760
AT2G32970
AT1G71100
AT4G25450
AT4G33625
AT1G13990
AT3G59940
AT1G08130
AT5G51820
AT1G26150
AT5G11110
AT1G15750
AT1G37036
AT1G48920
AT1G56080
AT2G10940
AT5G04760
AT2G30850
AT4G27870
AT2G07170
AT4G36050
AT4G08970
AT2G25482
AT4G15490
AT1G74670
AT5G55120
AT4G35750
AT1G68580
AT1G52780
AT1G27370
AT1G58470
AT5G06870
AT5G35775
AT4G30220
AT2G27200
AT1G27350
AT2G17730
AT2G29360
AT5G66570
AT1G28500
AT1G33720
AT1G35340
AT1G55690
AT1G69320
AT2G02930
AT2G14110
AT2G18960
AT2G22420
AT2G26100
AT2G26710
AT2G34340
AT2G36870
AT2G39700
AT2G41310
AT3G05880
AT3G18950
AT3G24810
AT3G25770
AT3G30768
AT3G32050
AT3G43740
AT3G46130
AT3G50650
AT3G50700
AT3G58080
AT4G02770
AT4G08022
AT4G08455
AT4G09190
AT4G37260
AT5G03520
AT5G09860
AT5G12230
AT5G27520
AT5G28400
AT5G39860
AT5G57410
AT5G65050
AT3G55680
AT3G02150
AT2G43680
AT1G13740
AT5G09300
AT2G24100
AT5G11420
AT5G43630
AT4G36040
AT3G32917
AT4G06646
AT4G36530
AT1G14688
AT5G47500
AT3G48990
AT4G32760
AT5G13300
AT5G23480
AT5G13630
AT4G23180
AT3G15540
AT4G06641
AT4G10000
AT2G09830
AT3G52940
AT2G45685
AT1G43670
AT2G46600
AT1G07520
AT1G27730
AT3G42181
AT4G18930
AT1G09750
AT5G58495
AT5G52510
AT3G43128
AT3G47610
AT5G07340
AT1G22320
AT2G38080
AT4G36480
AT4G37320
AT1G32710
AT4G04390
AT1G80380
AT1G02750
AT1G17760
AT4G36820
AT4G35300
AT5G23050
AT5G59400
AT2G04864
AT1G18200
AT1G28110
AT1G31540
AT1G32100
AT1G33960
AT1G44760
AT2G14690
AT2G44740
AT2G45160
AT2G45430
AT3G10520
AT4G02500
AT4G07943
AT4G08920
AT5G01747
AT5G02200
AT5G04470
AT5G19330
AT5G67390
AT5G09876
AT1G80040
AT3G29037
AT4G07770
AT4G05320
AT5G37010
AT1G21560
AT1G31990
AT5G27610
AT5G31758
AT1G73750
AT5G58850
AT1G76080
AT3G05937
AT3G54890
AT2G06770
AT2G38290
AT4G14300
AT1G78830
AT1G28330
AT2G15480
AT3G25720
AT1G12440
AT3G52590
AT4G03635
AT1G76170
AT1G24640
AT4G01720
AT2G40490
AT3G13320
AT5G61120
AT2G37470
AT5G62000
AT1G49130
AT1G51805
AT1G55760
AT1G62420
AT1G68680
AT2G03640
AT2G09795
AT2G11405
AT2G32200
AT2G36210
AT3G20880
AT3G47210
AT3G62510
AT4G16780
AT5G03670
AT5G53760
AT1G79040
AT5G28295
AT2G46900
AT4G29080
AT5G02020
AT5G61270
AT1G56510
AT2G11851
AT5G34839
AT3G29970
AT4G03370
AT1G66550
AT3G20870
AT3G26618
AT2G19800
AT1G44040
AT1G49240
AT2G27060
AT4G29905
AT4G30410
AT5G17070
AT5G36226
AT5G43870
AT5G34835
AT3G18710
AT1G27980
AT4G23260
AT4G13195
AT3G11700
AT3G06780
AT3G32200
AT5G23660
AT5G37660
AT5G28926
AT1G36095
AT1G72950
AT1G19460
AT4G31290
AT4G36560
AT1G60010
AT3G04550
AT2G46590
AT2G37130
AT2G37140
AT2G12462
AT4G23270
AT1G73680
AT5G46710
AT1G07310
AT4G24690
AT2G45050
AT4G26670
AT5G26880
AT5G59450
AT3G15730
AT5G39660
AT5G13930
AT1G23870
AT4G37250
AT5G67280
AT5G53980
AT5G56550
AT5G56560
AT1G06460
AT1G57680
AT2G18630
AT5G51570
AT3G21070
AT5G41050
AT3G07320
AT5G58710
AT5G54280
AT1G05100
AT3G24503
AT5G20950
AT2G30860
AT2G44930
AT2G44940
AT2G17410
AT1G14720
AT1G14730
AT1G76580
AT2G45560
AT2G27190
AT2G40000
AT5G46060
AT3G55610
AT3G55620
AT4G15420
AT2G21130
AT1G68060
AT5G23575
AT5G19770
AT3G57260
AT5G60920
AT5G63190
AT3G28710
AT2G41240
AT5G62190
AT5G39830
AT5G25210
AT4G23760
AT1G20020
AT5G54480
AT1G60890
AT1G60900
AT5G25110
AT5G25120
AT4G23750
AT1G04990
AT1G54217
AT3G17998
AT5G08410
AT3G60980
AT5G57180
AT1G03590
AT2G45470
AT5G30495
AT1G30330
AT2G23060
AT1G17960
AT1G17970
AT5G56860
AT5G56870
AT4G19960
AT3G50560
AT3G26100
AT1G29920
AT3G23820
AT3G55795
AT5G54145
AT3G15640
AT4G27660
AT1G22110
AT2G02810
AT5G44340
AT2G01990
AT5G02100
AT5G66530
AT3G14172
AT2G16880
AT2G32280
AT4G33910
AT4G33920
AT4G32340
AT3G26490
AT3G44860
AT3G48100
AT5G44582
AT2G39490
AT1G62180
AT1G62190
AT1G26800
AT1G56300
AT4G27980
AT3G04640
AT2G47820
AT5G39110
AT2G03530
AT1G21600
AT2G18550
AT3G14830
AT1G15100
AT4G04450
AT3G16565
AT3G16570
AT2G40530
AT4G40065
AT1G13260
AT3G46360
AT3G46370
AT5G60670
AT5G57340
AT3G47620
AT1G70810
AT2G28550
AT3G56080
AT4G28760
AT1G09320
AT2G25180
AT1G32350
AT1G68480
AT2G40840
AT1G21670
AT3G55580
AT5G61620
AT4G04340
AT2G36080
AT2G36090
AT1G35160
AT5G51710
AT1G54130
AT3G15095
AT3G23280
AT1G75388
AT4G39410
AT4G39420
AT1G08560
AT3G14320
AT2G02230
AT4G30074
AT1G08490
AT5G23240
AT1G65930
AT5G25250
AT2G39870
AT4G10910
AT3G02140
AT3G46780
AT4G37400
AT1G75790
AT5G56340
AT3G21150
AT2G23030
AT5G02620
AT1G72900
AT4G32551
AT2G18290
AT2G31060
AT5G57220
AT3G07280
AT2G42610
AT2G27950
AT3G59210
AT1G14685
AT2G30370
AT3G57430
AT5G54810
AT5G65390
AT5G65400
AT1G16100
AT5G60410
AT5G64040
AT1G65190
AT5G41700
AT5G60540
AT3G48520
AT3G06483
AT3G06490
AT4G16563
AT3G16560
AT1G09240
AT2G01840
AT2G19780
AT3G50750
AT5G15700
AT4G11370
AT4G35310
AT3G29035
AT1G31850
AT3G28340
AT2G17450
AT2G17460
AT1G03330
AT4G27800
AT2G26910
AT5G49360
AT5G63470
AT1G73400
AT3G18050
AT4G39270
AT3G63170
AT5G08130
AT4G33840
AT5G50300
AT3G23880
AT3G22210
AT5G26570
AT5G64230
AT1G02340
AT1G13270
AT2G40113
AT1G35420
AT5G08150
AT4G27130
AT5G40700
AT5G40710
AT3G30380
AT1G69850
AT5G65500
AT3G14415
AT5G44230
AT5G02220
AT5G02230
AT2G12400
AT2G41700
AT2G41705
AT4G37790
AT3G05165
AT3G05170
AT4G34135
AT3G62950
AT2G26510
AT2G32290
AT5G04360
AT1G09970
AT5G05440
AT4G39950
AT1G08890
AT2G30040
AT4G34760
AT4G34770
AT3G46616
AT1G55500
AT1G13210
AT1G13220
AT3G62100
AT3G62750
AT1G18470
AT1G18480
AT4G19800
AT1G22070
AT3G56050
AT1G29060
AT1G10900
AT4G14805
AT2G19450
AT3G62080
AT1G21810
AT4G19120
AT5G39510
AT1G11230
AT2G41380
AT1G49720	abf1
AT2G21530
AT5G16730
AT1G70780
AT3G59820
AT1G68560
AT5G58390
AT3G15750
AT3G22880
AT3G21755
AT3G04070
AT1G75710
AT1G27200
AT3G49550
AT1G09795
AT1G58100
AT1G80310
AT5G04120
AT1G66570
AT1G11530
AT2G28080
AT4G36670
AT2G40270
AT1G25250
AT2G40140
AT3G09230
AT1G50330
AT3G07030
AT4G04770
AT2G41180
AT5G11520
AT1G10200
AT3G46640
AT5G51830
AT3G59930
AT4G15080
AT4G15090
AT5G48180
AT1G27100
AT4G24040
AT1G32640
AT3G05830
AT2G30070
AT1G66230
AT1G65720
AT4G34980
AT2G40520
AT2G03310
AT1G18400
AT1G18075
AT5G14105
AT5G57050
AT2G47430
AT2G47440
AT3G42980
AT5G55970
AT5G56620
AT5G56630
AT3G55450
AT1G53233
AT5G52840
AT1G35720
AT2G25200
AT2G25210
AT3G62550
AT5G16610
AT5G16620
AT3G57800
AT3G57810
AT5G35735
AT3G52920
AT4G36920
AT4G29150
AT1G69760
AT4G26640
AT4G26650
AT1G52200
AT1G30210
AT2G36750
AT4G36220
AT4G36230
AT1G08920
AT1G60140
AT1G01300
AT5G50450
AT1G13360
AT4G14770
AT4G14780
AT5G67330
AT2G31160
AT5G26340
AT5G26345
AT1G21660
AT1G30090
AT2G39920
AT5G51040
AT5G64735
AT5G64740
AT5G06320
AT1G72190
AT1G52615
AT3G60530
AT4G20880
AT4G20890
AT5G05190
AT5G62350
AT3G10480
AT5G51390
AT3G15440
AT4G33430
AT4G33440
AT5G45340
[truncated: 6,715 more rows]

## Sheet: cca lhy DEG
AT1G01050				Different expressed genes in cca1 lhy mutant
AT1G01060
AT1G01240				Data source	Direct repression of evening genes by CIRCADIAN CLOCK-ASSOCIATED1 in the arabidopsis circadian clock
AT1G01500					Mari Kamioka , Saori Takao , Takamasa Suzuki , Kyomi Taki , Tetsuya Higashiyama , Toshinori Kinoshita , Norihito Nakamichi
AT1G01820
AT1G02270
AT1G03090
AT1G04570
AT1G04620
AT1G05805
AT1G06450
AT1G06460
AT1G07040
AT1G07050
AT1G07420
AT1G08550
AT1G08890
AT1G08920
AT1G08980
AT1G09430
AT1G09500
AT1G10070
AT1G10090
AT1G10200
AT1G10410
AT1G10760
AT1G11210
AT1G12090
AT1G12710
AT1G12780
AT1G13110
AT1G13260
AT1G13930
AT1G13990
AT1G15040
AT1G15125
AT1G17290
AT1G17460
AT1G17665
AT1G17990
AT1G18020
AT1G18330
AT1G19180
AT1G19310
AT1G19370
AT1G19530
AT1G20030
AT1G20440
AT1G20620
AT1G20630
AT1G20693
AT1G20696
AT1G21100
AT1G21110
AT1G21120
AT1G21130
AT1G21680
AT1G22070
AT1G22360
AT1G22570
AT1G22770
AT1G25275
AT1G25440
AT1G26580
AT1G26665
AT1G26920
AT1G27020
AT1G27630
AT1G28050
AT1G28230
AT1G28260
AT1G29395
AT1G30330
AT1G31173
AT1G32940
AT1G33590
AT1G33600
AT1G33970
AT1G33980
AT1G34180
AT1G44350
AT1G44750
AT1G48210
AT1G49230
AT1G49570
AT1G49720
AT1G50310
AT1G51090
AT1G51430
AT1G51610
AT1G51760
AT1G51780
AT1G51940
AT1G52000
AT1G52040
AT1G52770
AT1G52890
AT1G53035
AT1G54020
AT1G54040
AT1G54100
AT1G54570
AT1G54575
AT1G55510
AT1G56220
AT1G56300
AT1G59870
AT1G60060
AT1G60730
AT1G61380
AT1G61800
AT1G62430
AT1G63830
AT1G63880
AT1G64160
AT1G64890
AT1G67660
AT1G67970
AT1G67980
AT1G68050
AT1G69830
AT1G69880
AT1G69930
AT1G70420
AT1G70640
AT1G70810
AT1G70820
AT1G71000
AT1G71030
AT1G72060
AT1G72070
AT1G72330
AT1G72900
AT1G73030
AT1G73260
AT1G73750
AT1G75190
AT1G75370
AT1G75580
AT1G75830
AT1G76590
AT1G76600
AT1G77000
AT1G77210
AT1G77380
AT1G78460
AT1G78600
AT1G78830
AT1G79440
AT1G79680
AT1G80160
AT1G80480
AT2G01170
AT2G02100
AT2G02710
AT2G02930
AT2G03310
AT2G03340
AT2G03440
AT2G03760
AT2G06050
AT2G14170
AT2G14610
AT2G15080
AT2G15880
AT2G15890
AT2G15960
AT2G15970
AT2G16710
AT2G17450
AT2G17840
AT2G18170
AT2G19450
AT2G19800
AT2G21130
AT2G21380
AT2G21660
AT2G22450
AT2G22860
AT2G22980
AT2G23030
AT2G23170
AT2G23840
AT2G23910
AT2G25450
AT2G25730
AT2G25930
AT2G26010
AT2G26020
AT2G26200
AT2G27200
AT2G27385
AT2G28720
AT2G28840
AT2G28900
AT2G29350
AT2G29470
AT2G29670
AT2G30600
AT2G30615
AT2G31360
AT2G31800
AT2G31810
AT2G32150
AT2G32160
AT2G32390
AT2G32910
AT2G33150
AT2G33830
AT2G34200
AT2G34420
AT2G34430
AT2G34930
AT2G35730
AT2G35810
AT2G36220
AT2G36270
AT2G36390
AT2G36400
AT2G36540
AT2G36590
AT2G36750
AT2G37580
AT2G37678
AT2G38400
AT2G38465
AT2G38780
AT2G39030
AT2G39920
AT2G40080
AT2G40130
AT2G40340
AT2G40350
AT2G41430
AT2G42530
AT2G42540
AT2G42790
AT2G43400
AT2G43510
AT2G43520
AT2G43530
AT2G43550
AT2G43620
AT2G44220
AT2G44470
AT2G45560
AT2G45570
AT2G45660
AT2G45980
AT2G46240
AT2G46550
AT3G01310
AT3G01345
AT3G04720
AT3G04910
AT3G05120
AT3G05220
AT3G05800
AT3G05880
AT3G06483
AT3G06500
AT3G07280
AT3G07640
AT3G08510
AT3G09390
AT3G10020
AT3G10113
AT3G10410
AT3G11020
AT3G11850
AT3G12490
AT3G13450
AT3G15356
AT3G15500
AT3G15630
AT3G15840
AT3G18440
AT3G19960
AT3G20810
AT3G21720
AT3G22200
AT3G22830
AT3G23080
AT3G23150
AT3G23170
AT3G23280
AT3G25770
AT3G26170
AT3G26180
AT3G26290
AT3G26295
AT3G26580
AT3G26740
AT3G28290
AT3G28300
AT3G30812
AT3G30813
AT3G30817
AT3G30835
AT3G44300
AT3G45260
AT3G45300
AT3G46000
AT3G46370
AT3G46440
AT3G46640
AT3G46660
AT3G46970
AT3G47160
AT3G47340
AT3G47800
AT3G47860
AT3G49620
AT3G49630
AT3G49780
AT3G50500
AT3G50700
AT3G50970
AT3G51660
AT3G53800
AT3G53990
AT3G55450
AT3G55970
AT3G56720
AT3G58570
AT3G58680
AT3G58750
AT3G59350
AT3G59940
AT3G60140
AT3G60190
AT3G60980
AT3G61260
AT3G62550
AT4G01130
AT4G02370
AT4G02520
AT4G03400
AT4G03410
AT4G03510
AT4G04330
AT4G05150
AT4G06746
AT4G09020
AT4G11600
AT4G12290
AT4G12470
AT4G12750
AT4G13250
AT4G13310
AT4G14230
AT4G14270
AT4G16146
AT4G16260
AT4G16563
AT4G16670
AT4G16740
AT4G16860
AT4G16880
AT4G16920
AT4G16940
AT4G16950
AT4G16960
AT4G17140
AT4G17230
AT4G17500
AT4G18240
AT4G18270
AT4G19390
AT4G22470
AT4G23040
AT4G23270
AT4G23590
AT4G23600
AT4G24000
AT4G24690
AT4G24800
AT4G25500
AT4G25970
AT4G26130
AT4G26670
AT4G27130
AT4G27440
AT4G27450
AT4G27870
AT4G30660
AT4G32340
AT4G33150
AT4G33300
AT4G33467
AT4G33625
AT4G33700
AT4G33980
AT4G34138
AT4G34588
AT4G34590
AT4G34950
AT4G35770
AT4G35830
AT4G36040
AT4G36760
AT4G36850
AT4G37990
AT4G38550
AT4G38580
AT4G39090
AT4G39260
AT5G01210
AT5G02150
AT5G02160
AT5G02180
AT5G02190
AT5G02810
AT5G02860
AT5G03470
AT5G04170
AT5G05410
AT5G05600
AT5G06690
AT5G06820
AT5G06830
AT5G06870
AT5G07010
AT5G08330
AT5G08380
AT5G10695
AT5G10790
AT5G10860
AT5G11150
AT5G13200
AT5G14270
AT5G14920
AT5G14960
AT5G15360
AT5G15960
AT5G15970
AT5G16960
AT5G17090
AT5G17100
AT5G17110
AT5G17165
AT5G17270
AT5G17460
AT5G18130
AT5G18540
AT5G18760
AT5G18770
AT5G18840
AT5G19100
AT5G19440
AT5G19890
AT5G20230
AT5G20250
AT5G20630
AT5G20830
AT5G22920
AT5G23235
AT5G23240
AT5G23575
AT5G23660
AT5G24060
AT5G24470
AT5G24490
AT5G26040
AT5G26340
AT5G26570
AT5G27280
AT5G27320
AT5G27380
AT5G27930
AT5G35480
AT5G35735
AT5G35940
AT5G35950
AT5G37130
AT5G38900
AT5G39100
AT5G39410
AT5G39520
AT5G39610
AT5G39760
AT5G39770
AT5G40170
AT5G40780
AT5G41260
AT5G42250
AT5G42420
AT5G42900
AT5G43440
AT5G44190
AT5G44420
AT5G44430
AT5G44572
AT5G45820
AT5G46050
AT5G46860
AT5G48250
AT5G49015
AT5G49360
AT5G50160
AT5G50450
AT5G51570
AT5G52310
AT5G52450
AT5G54190
AT5G54810
AT5G54930
AT5G54940
AT5G54960
AT5G56870
AT5G57110
AT5G57340
AT5G57565
AT5G57630
AT5G57655
AT5G58600
AT5G59400
AT5G59570
AT5G60100
AT5G61010
AT5G61160
AT5G61380
AT5G61530
AT5G61590
AT5G61810
AT5G62350
AT5G62360
AT5G62520
AT5G62720
AT5G63810
AT5G63880
AT5G64620
AT5G66880
AT5G67390
AT5G67480
AT1G01070
AT1G01520
AT1G01580
AT1G05650
AT1G06000
AT1G06550
AT1G07400
AT1G09340
AT1G10370
AT1G10740
AT1G10960
AT1G12030
AT1G12570
AT1G15980
AT1G16880
AT1G17100
AT1G19150
AT1G19490
AT1G23205
AT1G23740
AT1G24147
AT1G26560
AT1G26790
AT1G28560
AT1G28670
AT1G29660
AT1G29720
AT1G30070
AT1G30530
AT1G31580
AT1G32080
AT1G32780
AT1G32900
AT1G34000
AT1G34040
AT1G34060
AT1G34210
AT1G35310
AT1G35320
AT1G35560
AT1G44575
AT1G45249
AT1G45616
AT1G48100
AT1G48260
AT1G48520
AT1G49630
AT1G49740
AT1G50290
AT1G50520
AT1G50732
AT1G51270
AT1G51860
AT1G52100
AT1G52120
AT1G52618
AT1G52827
AT1G53170
AT1G54050
AT1G54260
AT1G55480
AT1G55910
AT1G55960
AT1G56170
AT1G56510
AT1G56720
AT1G59860
AT1G60590
AT1G62180
AT1G62280
AT1G62780
AT1G64590
AT1G64680
AT1G64780
AT1G64970
AT1G65060
AT1G65490
AT1G65560
AT1G65870
AT1G70730
AT1G70940
AT1G71870
AT1G74310
AT1G74750
AT1G78570
AT1G80340
AT2G01372
AT2G04039
AT2G04530
AT2G04790
AT2G17695
AT2G17780
AT2G21330
AT2G21970
AT2G22240
AT2G22420
AT2G25530
AT2G26080
AT2G26150
AT2G26695
AT2G26850
AT2G27395
AT2G27402
AT2G27420
AT2G28990
AT2G30100
AT2G30150
AT2G30480
AT2G30490
AT2G32560
AT2G32640
AT2G32960
AT2G33180
AT2G34060
AT2G34650
AT2G35410
AT2G35950
AT2G35960
AT2G36835
AT2G37040
AT2G38620
AT2G39280
AT2G39730
AT2G40020
AT2G40100
AT2G40920
AT2G41090
AT2G41260
AT2G42170
AT2G44290
AT2G44460
AT2G45800
AT2G46830
AT2G46940
AT3G01060
AT3G01440
AT3G01500
AT3G01550
AT3G02380
AT3G02670
AT3G02830
AT3G03770
AT3G09580
AT3G10150
AT3G10185
AT3G10420
AT3G12580
AT3G13510
AT3G16250
AT3G16910
AT3G18750
AT3G18950
AT3G19450
AT3G21250
AT3G22840
AT3G23510
AT3G23530
AT3G24500
AT3G24520
AT3G25820
AT3G25830
AT3G26570
AT3G28270
AT3G29200
AT3G30460
AT3G47070
AT3G48420
AT3G48460
AT3G50560
AT3G51240
AT3G51750
AT3G52360
AT3G52720
AT3G53830
AT3G54390
AT3G55120
AT3G55240
AT3G55330
AT3G55630
AT3G61870
AT3G62040
AT3G62410
AT4G00050
AT4G00490
AT4G01080
AT4G10120
AT4G10300
AT4G12390
AT4G12400
AT4G12830
AT4G13410
AT4G14540
AT4G14690
AT4G15430
AT4G15630
AT4G16980
AT4G17740
AT4G24810
AT4G25830
AT4G26850
AT4G27657
AT4G27940
AT4G28290
AT4G28660
AT4G30470
AT4G30610
AT4G31940
AT4G33010
AT4G33666
AT4G34000
AT4G35640
AT4G36470
AT4G37310
AT4G37925
AT4G38620
AT4G38950
AT4G39710
AT4G39800
AT5G04140
AT5G05060
AT5G05270
AT5G05580
AT5G06760
AT5G08600
AT5G08640
AT5G09930
AT5G10150
AT5G10930
AT5G12020
AT5G12860
AT5G13170
AT5G13650
AT5G13930
AT5G14760
AT5G15450
AT5G15920
AT5G15948
AT5G15950
AT5G17170
AT5G17300
AT5G17870
AT5G17880
AT5G17890
AT5G18670
AT5G19730
AT5G20450
AT5G20790
AT5G21222
AT5G21430
AT5G23060
AT5G24660
AT5G24670
AT5G24850
AT5G36700
AT5G36790
AT5G36910
AT5G36930
AT5G37450
AT5G37550
AT5G38350
AT5G38410
AT5G38420
AT5G38430
AT5G38820
AT5G38980
AT5G39130
AT5G39160
AT5G39190
AT5G40950
AT5G43150
AT5G43750
AT5G44050
AT5G44110
AT5G45070
AT5G46800
AT5G47610
AT5G47640
AT5G49330
AT5G50240
AT5G53370
AT5G54060
AT5G58120
AT5G58260
AT5G58310
AT5G61130
AT5G62210
AT5G62430
AT5G63530
AT5G65730

## Sheet: TFs binding pCCA1
AT1G01640				TF binds pCCA1 by Yeast 1 Hybrid screening against a TFs pool
AT1G02230
AT1G03790				Datasource	Pruneda-Paz JL, et al (2014) A genome-scale resource for the functional characterization of arabidopsis transcription factors. Cell Rep 8(2): 622-632.
AT1G03800
AT1G03840
AT1G04050
AT1G04370
AT1G04550
AT1G04880
AT1G05230
AT1G06170
AT1G07530
AT1G08010
AT1G08780
AT1G08880
AT1G09060
AT1G09770
AT1G10170
AT1G10240
AT1G11490
AT1G12980
AT1G14510
AT1G14687
AT1G15720
AT1G16060
AT1G16490
AT1G16530
AT1G18400
AT1G19040
AT1G19490
AT1G19700
AT1G19860
AT1G20696
AT1G21000
AT1G21780
AT1G22810
AT1G23380
AT1G24210
AT1G24250
AT1G25550
AT1G25580
AT1G26220
AT1G27360
AT1G27660
AT1G29950
AT1G30460
AT1G32150
AT1G32870
AT1G35460
AT1G35560
AT1G45249	ABF2
AT1G47870
AT1G48150
AT1G49010
AT1G49720	ABF1
AT1G51700
AT1G52150
AT1G53160
AT1G53230
AT1G53910
AT1G54140
AT1G54390
AT1G58110
AT1G60880
AT1G61730
AT1G62085
AT1G64105
AT1G64620
AT1G64625
AT1G66350
AT1G66420
AT1G67260
AT1G68130
AT1G68190
AT1G68670
AT1G69120
AT1G69170
AT1G69690
AT1G72010
AT1G72570
AT1G73360
AT1G74950
AT1G75080
AT1G75490
AT1G75710
AT1G77200
AT1G77640
AT1G79430
AT2G01060
AT2G02070
AT2G02160
AT2G03470
AT2G05330
AT2G05900
AT2G15740
AT2G17180
AT2G17560
AT2G18300
AT2G18380
AT2G18500
AT2G20180
AT2G20400
AT2G20880
AT2G22630
AT2G22750
AT2G22800
AT2G23290
AT2G24260
AT2G24590
AT2G25000
AT2G26580
AT2G27580
AT2G27760
AT2G28550
AT2G28810
AT2G30130
AT2G30432
AT2G31310
AT2G31370
AT2G31380
AT2G34710
AT2G35530
AT2G36080
AT2G36720
AT2G37260
AT2G38880
AT2G38950
AT2G39030
AT2G39830
AT2G40200
AT2G40260
AT2G40340
AT2G40620
AT2G40670
AT2G41070
AT2G41370
AT2G41690
AT2G42380
AT2G43060
AT2G44150
AT2G45050
AT2G45410
AT2G45420
AT2G45680
AT2G46270
AT3G02400
AT3G04030
AT3G04280
AT3G04420
AT3G05670
AT3G05690
AT3G07260
AT3G08020
AT3G08505
AT3G09370
AT3G10470
AT3G11100
AT3G11200
AT3G12280
AT3G12730
AT3G13540
AT3G13682
AT3G15270
AT3G15540
AT3G16350
AT3G16857
AT3G18640
AT3G18960
AT3G19290
AT3G19860
AT3G21150
AT3G21175
AT3G23150
AT3G23240
AT3G23690
AT3G24120
AT3G24520
AT3G24820
AT3G25730
AT3G25790
AT3G27940
AT3G28917
AT3G45150
AT3G45260
AT3G49940
AT3G51950
AT3G52910
AT3G53200
AT3G53680
AT3G53820
AT3G54340
AT3G54350
AT3G56850
AT3G57480
AT3G57800
AT3G58680
AT3G58710
AT3G61230
AT4G00150
AT4G00220
AT4G00238
AT4G00270
AT4G00390
AT4G00730
AT4G01120
AT4G01460
AT4G02590
AT4G04885
AT4G08455
AT4G11250
AT4G12670
AT4G13480
AT4G13640
AT4G14770
AT4G15090
AT4G15250
AT4G17570
AT4G17695
AT4G17980
AT4G18020
AT4G18880
AT4G21030
AT4G22070
AT4G23800
AT4G24020
AT4G24660
AT4G25210
AT4G25410
AT4G25490
AT4G27310
AT4G27900
AT4G30935
AT4G31620
AT4G32280
AT4G32570
AT4G33280
AT4G34000	ABF3
AT4G34290
AT4G34430
AT4G34680
AT4G35280
AT4G35700
AT4G36060
AT4G36730
AT4G36990
AT4G37180
AT4G37730
AT4G37750
AT4G38900
AT5G02460
AT5G03150
AT5G04340
AT5G04820
AT5G04940
AT5G05090
AT5G05120
AT5G05790
AT5G06800
AT5G07680
AT5G08330
AT5G09410
AT5G13780
AT5G15020
AT5G15160
AT5G15210
AT5G15310
AT5G16780
AT5G17240
AT5G18240
AT5G19310
AT5G19910
AT5G21120
AT5G22290
AT5G22990
AT5G23090
AT5G23280
AT5G24930
AT5G26210
AT5G26630
AT5G27090
AT5G27580
AT5G35770
AT5G41380
AT5G42520
AT5G42910
AT5G43700
AT5G44080
AT5G45260
AT5G45580
AT5G45980
AT5G46350
AT5G46590
AT5G46760
AT5G46830
AT5G47660
AT5G49330
AT5G50320
AT5G51860
AT5G51910
AT5G52020
AT5G52170
AT5G56270
AT5G57180
AT5G57390
AT5G58010
AT5G58340
AT5G60100
AT5G60140
AT5G60142
AT5G60910
AT5G61270
AT5G61620
AT5G62470
AT5G63470
AT5G65410
AT5G66270
AT5G67190
AT5G67480
